# Supplementary material for: Comparison of Polydrug Use Prevalences and Typologies between Men Who Have Sex with Men and General Population Men, in Madrid and Barcelona
Source: Int J Environ Res Public Health. 2021 Nov 4;18(21):11609. doi: 10.3390/ijerph182111609 (PMC8583212; doi:10.3390/ijerph182111609)
Supplement: Supplementary file 1 [file ijerph-18-11609-s001.zip]

Archive with 1 entries (1 files):
- ijerph-1442840-supplementary.pdf
